# Supplementary material for: Electrochemically Deposited Zinc (Tetraamino)phthalocyanine as a Light-activated Antimicrobial Coating Effective against S. aureus
Source: Materials (Basel). 2022 Jan 27;15(3):975. doi: 10.3390/ma15030975 (PMC8838431; doi:10.3390/ma15030975)
Supplement: Supplementary file 1 [file materials-15-00975-s001.zip]

Archive with 1 entries (1 files):
- materials-1531679-supplementary.pdf
